# Supplementary material for: Mechanistic Insights into Anti-Melanogenic Effects of Fisetin: PKCα-Induced β-Catenin Degradation, ERK/MITF Inhibition, and Direct Tyrosinase Suppression
Source: Int J Mol Sci. 2025 Dec 4;26(23):11739. doi: 10.3390/ijms262311739 (PMC12692049; doi:10.3390/ijms262311739)
Supplement: Supplementary file 1 [file ijms-26-11739-s001.zip]

Archive with 1 entries (1 files):
- ijms-3981658-supplementary.pdf
